# Supplementary material for: The Anti-Nociceptive Effects of Nicotine in Humans: A Systematic Review and Meta-Analysis
Source: Pharmaceuticals (Basel). 2023 Nov 30;16(12):1665. doi: 10.3390/ph16121665 (PMC10747127; doi:10.3390/ph16121665)
Supplement: Supplementary file 1 [file pharmaceuticals-16-01665-s001.zip]

Archive with 1 entries (1 files):
- pharmaceuticals-2590933-supplementary.pdf
